# Supplementary material for: Transcutaneous carbon dioxide application suppresses the expression of cancer-associated fibroblasts markers in oral squamous cell carcinoma xenograft mouse model
Source: PLoS One. 2023 Aug 18;18(8):e0290357. doi: 10.1371/journal.pone.0290357 (PMC10437783; doi:10.1371/journal.pone.0290357)
Supplement: S1 Fig — (XLSX) [file pone.0290357.s001.xlsx]

## Sheet: Sheet1
S1 Table Minimal dataset for qRT-PCR analysis (Minimal data for Fig 1A and Fig 3A)
a-SMA											Steel-Dwass							Mann–Whitney U
N	control				CO2			control			P value				day 25			P value
	day 7	day 14	day 21	day25				day7 vs day14			0.0446641				control vs CO2			0.00902344
1	0.735247	2.29239	5.07678	4.60978	0.464813			day7 vs day21			0.0446641
2	0.821779	2.26881	4.53867	4.93586	0.482693			day7 vs day25			0.0446641
3	0.828187	1.94214	3.26108	5.19826	0.532628			day14 vs day21			0.0446641
4	0.796265	1.87672	3.27741	9.6209	0.599148			day14 vs day25			0.0446641
5	1.81852	2.34591	3.60261	8.66468	0.210306			day21 vs day25			0.125014
Average	1	2.14519	3.95131	6.6059	0.457918
Standard deviation	0.459038	0.218259	0.816064	2.34967	0.147902
FAP											Steel-Dwass							Mann–Whitney U
N	control				CO2			control			P value				day 25			P value
	day 7	day 14	day 21	day25				day7 vs day14			0.0446641				control vs CO2			0.0282801
1	0.635847	2.84372	6.75012	5.55538	0.0983993			day7 vs day21			0.0446641
2	1.44842	1.70227	9.81167	5.57254	0.0885811			day7 vs day25			0.0446641
3	0.930646	2.83433	5.31006	27.7733	0.453751			day14 vs day21			0.0446641
4	0.752585	2.83433	8.15877	6.87329	0.210903			day14 vs day25			0.0446641
5	1.23251	1.55787	8.00964	6.23893	0.558452			day21 vs day25			0.953765
Average	1	2.3545	7.60805	10.4027	0.282017
Standard deviation	0.336812	0.663293	1.68354	9.72571	0.213365
PDPN											Steel-Dwass							Mann–Whitney U
N	control				CO2			control			P value				day 25			P value
	day 7	day 14	day 21	day25				day7 vs day14			0.0446641				control vs CO2			0.0209213
1	1.20807	2.41003	4.73331	4.44198	0.136112			day7 vs day21			0.0446641
2	0.721439	2.6789	4.97612	4.75201	0.124029			day7 vs day25			0.0446641
3	0.313444	4.30828	2.54207	5.62129	0.106455			day14 vs day21			0.397784
4	1.18653	3.15555	3.31795	7.60977	0.116172			day14 vs day25			0.0446641
5	1.57051	2.64929	4.93219	5.66167	0.0542915			day21 vs day25			0.397784
Average	1	3.04041	4.10033	5.61735	0.107412
Standard deviation	0.487987	0.758583	1.1068	1.23511	0.0316198
TGF-b
N	control				CO2						Steel-Dwass							Mann–Whitney U
	day 7	day 14	day 21	day25				control			P value				day 25			P value
1	0.651374	1.9102	5.97782	9.47309	0.304206			day7 vs day14			0.0446641				control vs CO2			0.0209213
2	0.696805	2.59543	8.68909	13.3536	0.241875			day7 vs day21			0.0446641
3	0.756693	2.841	4.70253	5.23124	0.252091			day7 vs day25			0.0446641
4	1.6938	3.8372	7.22531	14.7946	0.232668			day14 vs day21			0.0446641
5	1.20133	3.96044	7.09324	12.9919	0.149702			day14 vs day25			0.0446641
								day21 vs day25			0.285106
Average	1	3.02885	6.7376	11.1689	0.236108
Standard deviation	0.445689	0.865421	1.49093	3.8527	0.0556863
