# Supplementary material for: Transcutaneous carbon dioxide application suppresses the expression of cancer-associated fibroblasts markers in oral squamous cell carcinoma xenograft mouse model
Source: PLoS One. 2023 Aug 18;18(8):e0290357. doi: 10.1371/journal.pone.0290357 (PMC10437783; doi:10.1371/journal.pone.0290357)
Supplement: S2 Fig — (XLSX) [file pone.0290357.s002.xlsx]

## Sheet: Sheet1
S2 Table Minimal dataset for Immunohistochemical evaluation (IRS score) (Minimal data for Fig 1C and 3C)
a-SMA
N	control				CO2						Steel-Dwass							Mann–Whitney U
	day 7	day 14	day 21	day25				control			P value				day 25			P value
1	0	1	8	10	4			day7 vs day14			0.0259145				control vs CO2			0.00518861
2	0	3	8	10	6			day7 vs day21			0.0259145
3	0	1	10	10	3			day7 vs day25			0.0143577
4	0	4	12	10	3			day14 vs day21			0.0409139
5	0	4	12	10	2			day14 vs day25			0.0259145
								day21 vs day25			1
Average	0	2.6	10	10	3.6
Standard deviation	0	1.51658	2	0	1.51658
FAP
N	control				CO2						Steel-Dwass							Mann–Whitney U
	day 7	day 14	day 21	day25				control			P value				day 25			P value
1	0	6	8	10	3			day7 vs day14			0.0244526				control vs CO2			0.0061699
2	0	2	8	10	3			day7 vs day21			0.020329
3	0	2	12	15	3			day7 vs day25			0.0237378
4	0	4	8	10	3			day14 vs day21			0.0321836
5	0	2	8	15	6			day14 vs day25			0.0364297
								day21 vs day25			0.159164
Average	0	3.2	8.8	12	3.6
Standard deviation	0	1.78885	1.78885	2.73861	1.34164
PDPN
N	control				CO2						Steel-Dwass							Mann–Whitney U
	day 7	day 14	day 21	day25				control			P value				day 25			P value
1	0	3	10	12	3			day7 vs day14			0.0237378				control vs CO2			0.00781463
2	0	4	15	12	2			day7 vs day21			0.0266616
3	0	3	15	15	6			day7 vs day25			0.0237378
4	0	4	4	15	6			day14 vs day21			0.0796998
5	0	4	6	15	8			day14 vs day25			0.0355611
								day21 vs day25			0.607809
Average	0	3.6	10	13.8	5
Standard deviation	0	0.547723	5.04975	1.64317	2.44949
TGF-b
N	control				CO2						Steel-Dwass							Mann–Whitney U
	day 7	day 14	day 21	day25				control			P value				day 25			P value
1	0	4	12	15	1			day7 vs day14			0.166091				control vs CO2			0.00473303
2	1	4	15	15	4			day7 vs day21			0.0399987
3	0	4	15	15	6			day7 vs day25			0.0244526
4	2	1	6	15	6			day14 vs day21			0.0390925
5	0	1	8	15	6			day14 vs day25			0.0237378
								day21 vs day25			0.216399
Average	0.6	2.8	11.2	15	4.6
Standard deviation	0.894427	1.64317	4.08656	0	2.19089
