# Supplementary material for: Transcutaneous carbon dioxide application suppresses the expression of cancer-associated fibroblasts markers in oral squamous cell carcinoma xenograft mouse model
Source: PLoS One. 2023 Aug 18;18(8):e0290357. doi: 10.1371/journal.pone.0290357 (PMC10437783; doi:10.1371/journal.pone.0290357)
Supplement: S3 Fig — (XLSX) [file pone.0290357.s003.xlsx]

## Sheet: Sheet1
S3 Table Minimal dataset for tumor volume and body weight (Minimal data for Fig 2)
Tumor volume									Body weight
N	control								N	control
	day 7	day 10	day 14	day 17	day 21	day25				day 7	day 10	day 14	day 17	day 21	day25
1	12.393	44.1	129.6	178.024	179.562	225.4			1	22.9	23.4	24.8	25.4	25.1	26
2	11.154	52.92	83.824	134.54	144	181.3			2	24	24.9	25.9	26.2	25.6	26.6
3	18.259	143.36	189.486	243.36	268.324	340.736			3	25.3	25.6	26.1	27	26.8	27.5
4	20.48	104.43	136.93	171.088	219.04	347.612			4	25.5	26.4	27.8	28.2	27.7	28.5
5	23.12	59.904	100.92	205.8	222.912	299.568			5	24.3	25.4	26.4	26.9	26.8	27
Average	17.0812	80.9428	128.152	186.562	206.768	278.923			Average	24.4	25.14	26.2	26.74	26.4	27.12
Standard deviation	5.16036	41.9311	40.4585	40.6655	47.1178	73.0757			Standard deviation	1.05357	1.11265	1.07935	1.03827	1.04163	0.947101
N	CO2								N	CO2
	day 7	day 10	day 14	day 17	day 21	day25				day 7	day 10	day 14	day 17	day 21	day25
1	10.816	21.78	28.88	48.074	69.12	76.032			1	23	23.7	24.7	24.5	24.6	25
2	14.85	28.88	40	88.938	100.92	111.012			2	24	25	25.8	25.3	25.1	26
3	18.432	47.652	81.12	115.2	117.74	138.915			3	24.5	25.3	26.2	25.6	25.6	26
4	14.4	16.896	40	93.312	100.92	104.363			4	25.9	27.3	27.8	26.5	26.9	27.4
5	10.206	13.95	62.5	62.5	63.36	71.25			5	25.3	27.3	27.9	27.8	28	28.3
Average	13.7408	25.8316	50.5	81.6048	90.412	100.314			Average	24.54	25.72	26.48	25.94	26.04	26.54
Standard deviation	3.34371	13.443	21.0328	26.499	23.1992	27.637			Standard deviation	1.12827	1.56269	1.36638	1.26214	1.39032	1.30307
P value	0.250592	0.0162936	0.00881586	0.00902344	0.00881586	0.00902344			P value	0.752567	0.600402	0.834035	0.250592	0.75183	0.341287
